# Supplementary material for: Cell Type Specific Suppression of Hyper-Recombination by Human RAD18 Is Linked to Proliferating Cell Nuclear Antigen K164 Ubiquitination
Source: Biomolecules. 2025 Jan 20;15(1):150. doi: 10.3390/biom15010150 (PMC11763143; doi:10.3390/biom15010150)
Supplement: Supplementary file 1 [file biomolecules-15-00150-s001.zip]

Archive with 1 entries (1 files):
- biomolecules-3410098-supplementary.pdf
